# Supplementary material for: Jelly Fig (Ficus awkeotsang Makino) Exhibits Antioxidative and Anti-Inflammatory Activities by Regulating Reactive Oxygen Species Production via NFκB Signaling Pathway
Source: Antioxidants (Basel). 2022 May 17;11(5):981. doi: 10.3390/antiox11050981 (PMC9138086; doi:10.3390/antiox11050981)
Supplement: Supplementary file 1 [file antioxidants-11-00981-s001.zip]

Archive with 1 entries (1 files):
- antioxidants-1711102-supplementary.pdf
